# Supplementary material for: Cu2+ Intercalation and Structural Water Enhance Electrochemical Performance of Cathode in Zinc-Ion Batteries
Source: Molecules. 2025 Jul 24;30(15):3092. doi: 10.3390/molecules30153092 (PMC12348052; doi:10.3390/molecules30153092)
Supplement: Supplementary file 1 [file molecules-30-03092-s001.zip]

Archive with 1 entries (1 files):
- molecules-3771736-supplementary.pdf
